# Supplementary material for: Poly (Aryl Amino Ketone/Sulfones) with Obvious Electrochromic Effect Prepared by One-Step Low-Cost and Facile Synthesis
Source: Molecules. 2023 Jul 9;28(14):5297. doi: 10.3390/molecules28145297 (PMC10386746; doi:10.3390/molecules28145297)
Supplement: Supplementary file 1 [file molecules-28-05297-s001.zip]

Archive with 1 entries (1 files):
- molecules-2464627-SI.pdf
